# Supplementary material for: Characterization of a periodontal-inflammatory microRNA profile during multibracket orthodontic treatment in adolescents
Source: Sci Rep. 2025 Jun 3;15:19488. doi: 10.1038/s41598-025-01794-6 (PMC12134260; doi:10.1038/s41598-025-01794-6)
Supplement: Supplementary file 2 — Supplementary Information 2. [file 41598_2025_1794_MOESM2_ESM.xlsx]

## Sheet: search_result 12 01 2024
ID	Species(Target)	miRNA	Target	Reporter assay	Western blot	qPCR	Microarray	NGS	pSILAC	Other	CLIP-Seq	Sum	Number of paper
MIRT000343	hsa	hsa-miR-126-3p	SPRED1	1	1	1	0	0	0	1	0	4	7
MIRT000344	hsa	hsa-miR-126-3p	PLK2	1	1	1	0	0	0	1	0	4	3
MIRT000967	hsa	hsa-miR-126-3p	TOM1	1	1	1	1	0	0	1	0	5	3
MIRT001918	hsa	hsa-miR-126-3p	HOXA9	1	1	1	0	0	0	1	0	4	1
MIRT002993	hsa	hsa-miR-126-3p	CRK	1	1	1	0	1	0	1	0	5	8
MIRT003428	hsa	hsa-miR-126-3p	VEGFA	1	1	1	1	1	0	1	1	7	9
MIRT003894	hsa	hsa-miR-126-3p	PIK3R2	1	1	1	0	0	0	1	0	4	7
MIRT004081	hsa	hsa-miR-126-3p	VCAM1	1	1	1	0	0	0	1	0	4	1
MIRT004355	hsa	hsa-miR-126-3p	IRS1	1	1	1	0	0	0	1	0	4	7
MIRT005370	hsa	hsa-miR-126-3p	SOX2	1	1	1	1	1	0	1	0	6	2
MIRT005538	hsa	hsa-miR-126-3p	TWF1	1	1	1	1	0	0	1	0	5	1
MIRT005540	hsa	hsa-miR-126-3p	TWF2	1	1	1	1	0	0	0	0	4	1
MIRT005727	hsa	hsa-miR-126-3p	PTPN7	1	1	1	0	0	0	0	0	3	1
MIRT005729	hsa	hsa-miR-126-3p	DNMT1	1	1	1	1	0	0	0	0	4	1
MIRT006450	hsa	hsa-miR-126-3p	KRAS	1	1	1	1	0	0	0	0	4	1
MIRT006543	hsa	hsa-miR-126-3p	IGFBP2	1	1	1	1	0	0	0	0	4	1
MIRT006544	hsa	hsa-miR-126-3p	PITPNC1	1	1	1	1	0	0	0	0	4	1
MIRT006545	hsa	hsa-miR-126-3p	MERTK	1	1	1	1	0	0	0	0	4	1
MIRT006558	hsa	hsa-miR-126-3p	EGFL7	1	1	1	0	0	0	1	0	4	2
MIRT006679	hsa	hsa-miR-126-3p	SLC7A5	1	1	1	0	1	0	0	1	5	4
MIRT006831	hsa	hsa-miR-126-3p	PIK3CG	1	1	1	1	0	0	0	0	4	2
MIRT006883	hsa	hsa-miR-126-3p	TEK	1	1	1	0	0	0	0	0	3	1
MIRT007266	hsa	hsa-miR-126-3p	ADAM9	1	1	1	1	0	0	0	0	4	4
MIRT021281	hsa	hsa-miR-126-3p	CRKL	1	1	1	0	0	0	1	0	4	2
MIRT053249	hsa	hsa-miR-126-3p	FOXO3	1	1	1	0	0	0	0	0	3	1
MIRT053253	hsa	hsa-miR-126-3p	BCL2	1	1	1	1	0	0	0	0	4	1
MIRT054425	hsa	hsa-miR-126-3p	CXCR4	1	1	1	0	0	0	0	0	3	3
MIRT438574	hsa	hsa-miR-126-3p	RHOU	1	1	1	0	0	0	0	0	3	1
MIRT438575	hsa	hsa-miR-126-3p	LRP6	1	1	1	0	0	0	0	0	3	1
MIRT438651	hsa	hsa-miR-126-3p	SIRT1	1	1	1	0	0	0	0	0	3	1
MIRT438759	hsa	hsa-miR-126-3p	NFKBIA	1	1	1	0	0	0	0	0	3	1
MIRT732065	hsa	hsa-miR-126-3p	CADM1	1	1	1	0	0	0	0	0	3	1
MIRT732769	hsa	hsa-miR-126-3p	KLF10	1	1	1	0	0	0	0	0	3	0
MIRT736915	hsa	hsa-miR-126-3p	PLK4	1	1	1	0	0	0	0	0	3	0
MIRT737307	hsa	hsa-miR-126-3p	JAK1	1	1	1	0	0	0	0	0	3	0
MIRT000333	hsa	hsa-miR-132-3p	SIRT1	1	1	1	0	0	0	1	0	4	1
MIRT000601	hsa	hsa-miR-132-3p	CDKN1A	1	1	1	0	0	0	1	0	4	1
MIRT003926	hsa	hsa-miR-132-3p	ARHGAP32	1	1	1	0	0	0	1	0	4	3
MIRT006503	hsa	hsa-miR-132-3p	RB1	1	1	1	1	1	0	0	0	5	1
MIRT006659	hsa	hsa-miR-132-3p	HBEGF	1	1	1	1	0	0	0	0	4	3
MIRT045840	hsa	hsa-miR-132-3p	FOXO1	1	1	1	0	1	0	0	0	4	2
MIRT054835	hsa	hsa-miR-132-3p	HN1	1	1	1	1	0	0	0	0	4	1
MIRT054836	hsa	hsa-miR-132-3p	KLHL11	1	1	1	1	0	0	0	0	4	1
MIRT054837	hsa	hsa-miR-132-3p	MAPK1	1	1	1	1	0	0	0	0	4	1
MIRT555924	hsa	hsa-miR-132-3p	OCLN	1	1	1	0	1	0	0	1	5	4
MIRT731713	hsa	hsa-miR-132-3p	EGFR	1	1	1	0	0	0	0	0	3	1
MIRT731714	hsa	hsa-miR-132-3p	RAF1	1	1	1	0	0	0	0	0	3	1
MIRT732980	hsa	hsa-miR-132-3p	GSK3B	1	1	1	0	0	0	0	0	3	0
MIRT005581	hsa	hsa-miR-146a-5p	FAS	1	1	1	0	0	0	1	0	4	2
MIRT001920	hsa	hsa-miR-146a-5p	BRCA1	1	1	1	1	1	0	1	0	6	3
MIRT731813	hsa	hsa-miR-146a-5p	CASP7	1	1	1	0	0	0	0	0	3	1
MIRT005463	hsa	hsa-miR-146a-5p	CD40LG	1	1	1	0	0	0	1	0	4	1
MIRT004730	hsa	hsa-miR-146a-5p	EGFR	1	1	1	0	0	0	1	0	4	7
MIRT054580	hsa	hsa-miR-146a-5p	ELAVL1	1	1	1	0	1	0	0	0	4	1
MIRT734002	hsa	hsa-miR-146a-5p	HNRNPD	1	1	1	0	0	0	0	0	3	0
MIRT000712	hsa	hsa-miR-146a-5p	IRAK1	1	1	1	1	1	0	1	0	6	20
MIRT006209	hsa	hsa-miR-146a-5p	SMAD4	1	1	1	1	0	0	0	0	4	5
MIRT004459	hsa	hsa-miR-146a-5p	NFKB1	1	1	1	1	0	0	1	0	5	4
MIRT438113	hsa	hsa-miR-146a-5p	PRKCE	1	1	1	0	0	0	0	0	3	2
MIRT437352	hsa	hsa-miR-146a-5p	PTGS2	1	1	1	0	0	0	0	0	3	1
MIRT438306	hsa	hsa-miR-146a-5p	RAC1	1	1	1	0	0	0	0	0	3	1
MIRT733402	hsa	hsa-miR-146a-5p	RARB	1	1	1	0	0	0	0	0	3	0
MIRT000945	hsa	hsa-miR-146a-5p	ROCK1	1	1	1	0	0	0	1	0	4	2
MIRT052963	hsa	hsa-miR-146a-5p	SMN1	1	1	1	0	0	0	0	0	3	1
MIRT732041	hsa	hsa-miR-146a-5p	SOX2	1	1	1	0	0	0	0	0	3	1
MIRT021229	hsa	hsa-miR-146a-5p	STAT1	1	1	1	1	0	0	0	0	4	3
MIRT000449	hsa	hsa-miR-146a-5p	TLR2	1	1	1	0	0	0	1	0	4	1
MIRT006530	hsa	hsa-miR-146a-5p	TLR4	1	1	1	1	0	0	0	0	4	1
MIRT000711	hsa	hsa-miR-146a-5p	TRAF6	1	1	1	1	1	1	1	0	7	17
MIRT000006	hsa	hsa-miR-146a-5p	CXCR4	1	1	1	1	0	0	1	0	5	2
MIRT054669	hsa	hsa-miR-146a-5p	NUMB	1	1	1	0	0	0	0	0	3	2
MIRT731814	hsa	hsa-miR-146a-5p	BCLAF1	1	1	1	0	0	0	0	0	3	1
MIRT053496	hsa	hsa-miR-146a-5p	COPS8	1	1	1	0	0	0	0	0	3	1
MIRT053495	hsa	hsa-miR-146a-5p	CARD10	1	1	1	0	0	0	0	0	3	2
MIRT733382	hsa	hsa-miR-146a-5p	TIGAR	1	1	1	0	0	0	0	0	3	0
MIRT736301	hsa	hsa-miR-146a-5p	RHPN2	1	1	1	0	0	0	0	0	3	0
MIRT735557	hsa	hsa-miR-146a-5p	MALAT1	1	1	1	0	0	0	0	0	3	0
MIRT000019	hsa	hsa-miR-21-5p	RASGRP1	1	1	1	1	1	0	1	0	6	4
MIRT000159	hsa	hsa-miR-21-5p	BCL2	1	1	1	0	1	0	1	0	5	10
MIRT000672	hsa	hsa-miR-21-5p	SPRY2	1	1	1	0	0	0	1	0	4	5
MIRT000954	hsa	hsa-miR-21-5p	TIMP3	1	1	1	1	0	0	1	0	5	6
MIRT000960	hsa	hsa-miR-21-5p	SOX5	1	1	1	1	0	0	1	0	5	2
MIRT000961	hsa	hsa-miR-21-5p	MTAP	1	1	1	1	0	0	0	0	4	2
MIRT000969	hsa	hsa-miR-21-5p	RECK	1	1	1	1	0	0	1	0	5	11
MIRT001189	hsa	hsa-miR-21-5p	TGFBR2	1	1	1	1	0	0	1	0	5	6
MIRT001190	hsa	hsa-miR-21-5p	PTEN	1	1	1	1	0	0	1	0	5	60
MIRT001191	hsa	hsa-miR-21-5p	E2F1	1	1	1	0	0	0	1	0	4	2
MIRT001220	hsa	hsa-miR-21-5p	LRRFIP1	1	1	1	0	0	0	1	0	4	4
MIRT001980	hsa	hsa-miR-21-5p	TPM1	1	1	1	1	0	0	1	0	5	9
MIRT002090	hsa	hsa-miR-21-5p	NFIB	1	1	1	0	0	0	1	0	4	6
MIRT002406	hsa	hsa-miR-21-5p	CDK6	1	1	1	0	1	0	1	0	5	2
MIRT002410	hsa	hsa-miR-21-5p	APAF1	1	1	1	1	0	0	1	0	5	3
MIRT002416	hsa	hsa-miR-21-5p	BTG2	1	1	1	1	1	0	1	0	6	7
MIRT003054	hsa	hsa-miR-21-5p	PDCD4	1	1	1	1	1	0	1	1	7	56
MIRT003317	hsa	hsa-miR-21-5p	RHOB	1	1	1	0	0	0	1	0	4	4
MIRT003567	hsa	hsa-miR-21-5p	SERPINB5	1	1	1	1	0	0	1	0	5	8
MIRT003837	hsa	hsa-miR-21-5p	BMPR2	1	1	1	1	0	0	1	0	5	6
MIRT005327	hsa	hsa-miR-21-5p	DAXX	1	1	1	0	0	0	1	0	4	1
MIRT005329	hsa	hsa-miR-21-5p	TP63	1	1	1	0	0	0	1	0	4	2
MIRT005429	hsa	hsa-miR-21-5p	MSH2	1	1	1	1	0	0	1	0	5	5
MIRT005430	hsa	hsa-miR-21-5p	MSH6	1	1	1	0	0	0	1	0	4	1
MIRT005717	hsa	hsa-miR-21-5p	ISCU	1	1	1	0	0	0	0	0	3	1
MIRT005772	hsa	hsa-miR-21-5p	EIF4A2	1	1	1	1	0	0	0	0	4	1
MIRT005773	hsa	hsa-miR-21-5p	ANKRD46	1	1	1	1	0	0	0	0	4	1
MIRT005807	hsa	hsa-miR-21-5p	EGFR	1	1	1	1	0	0	1	0	5	2
MIRT005974	hsa	hsa-miR-21-5p	CDK2AP1	1	1	1	0	0	0	0	0	3	1
MIRT006288	hsa	hsa-miR-21-5p	PIAS3	1	1	1	0	0	0	0	0	3	2
MIRT006323	hsa	hsa-miR-21-5p	DUSP10	1	1	1	0	0	0	0	0	3	1
MIRT006422	hsa	hsa-miR-21-5p	PPARA	1	1	1	1	0	0	0	0	4	4
MIRT006515	hsa	hsa-miR-21-5p	ANP32A	1	1	1	0	0	0	0	0	3	1
MIRT006516	hsa	hsa-miR-21-5p	SMARCA4	1	1	1	0	0	0	0	0	3	1
MIRT006989	hsa	hsa-miR-21-5p	FASLG	1	1	1	0	0	0	1	0	4	6
MIRT007362	hsa	hsa-miR-21-5p	SMAD7	1	1	1	0	0	0	0	0	3	2
MIRT030837	hsa	hsa-miR-21-5p	SERPINI1	1	1	1	1	0	0	0	0	4	2
MIRT030838	hsa	hsa-miR-21-5p	DDAH1	1	1	1	1	0	0	0	0	4	2
MIRT030871	hsa	hsa-miR-21-5p	MMP9	1	1	1	0	0	0	0	0	3	1
MIRT031068	hsa	hsa-miR-21-5p	WWC2	1	1	1	1	0	0	0	0	4	2
MIRT053173	hsa	hsa-miR-21-5p	HPGD	1	1	1	0	0	0	0	0	3	1
MIRT054356	hsa	hsa-miR-21-5p	MYD88	1	1	1	0	0	0	0	0	3	1
MIRT054357	hsa	hsa-miR-21-5p	IRAK1	1	1	1	0	0	0	0	0	3	1
MIRT054398	hsa	hsa-miR-21-5p	VHL	1	1	1	0	0	0	0	0	3	1
MIRT054572	hsa	hsa-miR-21-5p	GDF5	1	1	1	0	0	0	0	0	3	1
MIRT208864	hsa	hsa-miR-21-5p	IL12A	1	1	1	1	0	0	0	0	4	2
MIRT440980	hsa	hsa-miR-21-5p	CCR7	1	1	1	0	1	0	0	0	4	1
MIRT731121	hsa	hsa-miR-21-5p	CASC2	1	1	1	0	0	0	0	0	3	1
MIRT731893	hsa	hsa-miR-21-5p	DNM1L	1	1	1	0	0	0	0	0	3	1
MIRT734468	hsa	hsa-miR-21-5p	STRN	1	1	1	0	0	0	0	0	3	0
MIRT736950	hsa	hsa-miR-21-5p	SOX17	1	1	1	0	0	0	0	0	3	0
MIRT737252	hsa	hsa-miR-21-5p	SOX6	1	1	1	0	0	0	0	0	3	0
MIRT737532	hsa	hsa-miR-21-5p	CDIP1	1	1	1	0	1	0	0	0	4	0
MIRT000137	hsa	hsa-miR-221-3p	CDKN1B	1	1	1	1	1	0	1	1	7	35
MIRT000141	hsa	hsa-miR-221-3p	BMF	1	1	1	0	0	0	1	0	4	1
MIRT000434	hsa	hsa-miR-221-3p	FOXO3	1	1	1	0	0	0	1	0	4	1
MIRT001780	hsa	hsa-miR-221-3p	KIT	1	1	1	1	1	0	1	0	6	12
MIRT002272	hsa	hsa-miR-221-3p	CDKN1C	1	1	1	1	0	0	1	0	5	5
MIRT002335	hsa	hsa-miR-221-3p	TMED7	1	1	1	0	0	0	1	0	4	9
MIRT003358	hsa	hsa-miR-221-3p	DDIT4	1	1	1	1	1	0	1	0	6	2
MIRT003359	hsa	hsa-miR-221-3p	BNIP3L	1	1	1	1	0	0	1	0	5	1
MIRT003367	hsa	hsa-miR-221-3p	BBC3	1	1	1	1	0	0	1	0	5	4
MIRT003452	hsa	hsa-miR-221-3p	TIMP3	1	1	1	0	0	0	0	0	3	5
MIRT004484	hsa	hsa-miR-221-3p	FOS	1	1	1	1	1	0	1	1	7	4
MIRT004753	hsa	hsa-miR-221-3p	BNIP3	1	1	1	1	0	0	1	0	5	1
MIRT005320	hsa	hsa-miR-221-3p	ESR1	1	1	1	0	0	0	1	0	4	1
MIRT005475	hsa	hsa-miR-221-3p	TICAM1	1	1	1	0	0	0	1	0	4	1
MIRT005585	hsa	hsa-miR-221-3p	PTEN	1	1	1	0	0	0	1	0	4	6
MIRT006018	hsa	hsa-miR-221-3p	DIRAS3	1	1	1	0	0	0	0	0	3	2
MIRT006063	hsa	hsa-miR-221-3p	ETS1	1	1	1	1	1	0	0	0	5	3
MIRT006841	hsa	hsa-miR-221-3p	TRPS1	1	1	1	1	0	0	0	0	4	1
MIRT006917	hsa	hsa-miR-221-3p	CERS2	1	1	1	0	0	0	0	0	3	1
MIRT024171	hsa	hsa-miR-221-3p	WEE1	1	1	1	0	1	0	0	0	4	2
MIRT024205	hsa	hsa-miR-221-3p	HECTD2	1	1	1	0	1	0	0	0	4	2
MIRT024209	hsa	hsa-miR-221-3p	ZEB2	1	1	1	0	0	0	0	0	3	1
MIRT053311	hsa	hsa-miR-221-3p	ASZ1	1	1	1	1	0	0	0	0	4	1
MIRT053724	hsa	hsa-miR-221-3p	PDGFA	1	1	1	1	0	0	0	0	4	1
MIRT054352	hsa	hsa-miR-221-3p	RB1	1	1	1	0	0	0	0	0	3	1
MIRT054353	hsa	hsa-miR-221-3p	APAF1	1	1	1	0	0	0	0	0	3	2
MIRT054354	hsa	hsa-miR-221-3p	ANXA1	1	1	1	0	0	0	0	0	3	1
MIRT054355	hsa	hsa-miR-221-3p	CTCF	1	1	1	0	0	0	0	0	3	1
MIRT054586	hsa	hsa-miR-221-3p	RAB1A	1	1	1	0	0	0	0	0	3	1
MIRT054649	hsa	hsa-miR-221-3p	RECK	1	1	1	0	0	0	0	0	3	2
MIRT054771	hsa	hsa-miR-221-3p	SIRT1	1	1	1	0	0	0	0	0	3	1
MIRT438230	hsa	hsa-miR-221-3p	MDM2	1	1	1	0	1	0	0	1	5	11
MIRT438547	hsa	hsa-miR-221-3p	SOCS1	1	1	1	1	0	0	0	0	4	1
MIRT731951	hsa	hsa-miR-221-3p	ARF4	1	1	1	0	0	0	0	0	3	2
MIRT731986	hsa	hsa-miR-221-3p	CXCL12	1	1	1	0	0	0	0	0	3	1
MIRT732025	hsa	hsa-miR-221-3p	ADAMTS6	1	1	1	0	0	0	0	0	3	1
MIRT733348	hsa	hsa-miR-221-3p	CREB1	1	1	1	1	0	0	0	0	4	0
MIRT733682	hsa	hsa-miR-221-3p	GAS5	1	1	1	0	0	0	0	0	3	0
MIRT735274	hsa	hsa-miR-221-3p	TP53INP1	1	1	1	0	0	0	0	0	3	0
MIRT735275	hsa	hsa-miR-221-3p	HMGA1	1	1	1	0	0	0	0	0	3	0
MIRT735351	hsa	hsa-miR-221-3p	SOCS5	1	1	1	0	0	0	0	0	3	0
MIRT735674	hsa	hsa-miR-221-3p	HIF1A	1	1	1	0	0	0	0	0	3	0
MIRT736878	hsa	hsa-miR-221-3p	BRWD3	1	1	1	1	1	0	0	0	5	0
MIRT000096	hsa	hsa-miR-29b-3p	HDAC4	1	1	1	0	0	0	1	0	4	4
MIRT000100	hsa	hsa-miR-29b-3p	COL1A1	1	1	1	1	0	0	1	0	5	7
MIRT000445	hsa	hsa-miR-29b-3p	SP1	1	1	1	1	0	0	1	0	5	6
MIRT000684	hsa	hsa-miR-29b-3p	CDK6	1	1	1	0	1	0	1	1	6	5
MIRT003026	hsa	hsa-miR-29b-3p	DNMT3B	1	1	1	0	0	0	1	0	4	7
MIRT003029	hsa	hsa-miR-29b-3p	DNMT3A	1	1	1	1	0	0	1	0	5	9
MIRT003287	hsa	hsa-miR-29b-3p	MCL1	1	1	1	1	1	0	1	1	7	20
MIRT003290	hsa	hsa-miR-29b-3p	BCL2	1	1	1	0	0	0	1	0	4	3
MIRT003661	hsa	hsa-miR-29b-3p	DNMT1	1	1	1	0	0	0	1	0	4	2
MIRT003813	hsa	hsa-miR-29b-3p	VEGFA	1	1	1	0	1	0	1	1	6	8
MIRT004419	hsa	hsa-miR-29b-3p	TET1	1	1	1	0	0	0	1	0	4	2
MIRT004510	hsa	hsa-miR-29b-3p	TCL1A	1	1	1	1	0	0	1	0	5	4
MIRT005486	hsa	hsa-miR-29b-3p	GRN	1	1	1	0	0	0	1	0	4	1
MIRT005567	hsa	hsa-miR-29b-3p	COL3A1	1	1	1	1	0	0	1	0	5	4
MIRT005568	hsa	hsa-miR-29b-3p	COL4A1	1	1	1	1	1	0	1	1	7	9
MIRT005570	hsa	hsa-miR-29b-3p	MMP2	1	1	1	1	0	0	1	0	5	8
MIRT005667	hsa	hsa-miR-29b-3p	ADAM12	1	1	1	1	0	0	1	0	5	3
MIRT006054	hsa	hsa-miR-29b-3p	HMGA2	1	1	1	0	0	0	0	0	3	1
MIRT006058	hsa	hsa-miR-29b-3p	TGFB2	1	1	1	0	0	0	0	0	3	2
MIRT006488	hsa	hsa-miR-29b-3p	CDC42	1	1	1	0	0	0	1	0	4	2
MIRT053293	hsa	hsa-miR-29b-3p	TDG	1	1	1	0	1	0	0	1	5	5
MIRT053581	hsa	hsa-miR-29b-3p	CCND2	1	1	1	0	1	0	0	1	5	3
MIRT053748	hsa	hsa-miR-29b-3p	NOTCH2	1	1	1	1	0	0	0	0	4	1
MIRT054192	hsa	hsa-miR-29b-3p	AKT2	1	1	1	1	0	0	0	0	4	2
MIRT054574	hsa	hsa-miR-29b-3p	PER1	1	1	1	0	0	0	0	0	3	1
MIRT437369	hsa	hsa-miR-29b-3p	LAMC2	1	1	1	0	0	0	0	0	3	1
MIRT437372	hsa	hsa-miR-29b-3p	ITGA6	1	1	1	0	0	0	0	0	3	2
MIRT489024	hsa	hsa-miR-29b-3p	C1QTNF6	1	1	1	0	1	0	0	1	5	2
MIRT731925	hsa	hsa-miR-29b-3p	AQP4	1	1	1	0	0	0	0	0	3	1
MIRT732673	hsa	hsa-miR-29b-3p	HMGB1	1	1	1	0	0	0	0	0	3	0
MIRT735260	hsa	hsa-miR-29b-3p	STAT3	1	1	1	0	0	0	0	0	3	0
MIRT735414	hsa	hsa-miR-29b-3p	HBP1	1	1	1	0	0	0	0	0	3	0
MIRT735537	hsa	hsa-miR-29b-3p	HIF3A	1	1	1	0	0	0	0	0	3	0
MIRT735639	hsa	hsa-miR-29b-3p	HUWE1	1	1	1	0	0	0	0	0	3	0
MIRT735641	hsa	hsa-miR-29b-3p	AKT3	1	1	1	0	0	0	0	0	3	0
MIRT735943	hsa	hsa-miR-29b-3p	DNM3OS	1	1	1	1	0	0	0	0	4	0
MIRT000074	hsa	hsa-miR-34a-5p	JAG1	1	1	1	1	0	0	1	0	5	3
MIRT000695	hsa	hsa-miR-34a-5p	MYC	1	1	1	1	1	0	1	0	6	8
MIRT000720	hsa	hsa-miR-34a-5p	MYB	1	1	1	0	0	0	1	0	4	3
MIRT000759	hsa	hsa-miR-34a-5p	MET	1	1	1	0	0	0	1	0	4	14
MIRT000763	hsa	hsa-miR-34a-5p	CDK4	1	1	1	1	1	0	1	0	6	7
MIRT000768	hsa	hsa-miR-34a-5p	CCNE2	1	1	1	1	1	0	1	1	7	6
MIRT000980	hsa	hsa-miR-34a-5p	MYCN	1	1	1	0	0	0	1	0	4	9
MIRT001012	hsa	hsa-miR-34a-5p	CDK6	1	1	1	1	1	0	1	1	7	11
MIRT001013	hsa	hsa-miR-34a-5p	CCND1	1	1	1	0	1	0	1	0	5	6
MIRT001756	hsa	hsa-miR-34a-5p	E2F3	1	1	1	1	1	0	1	1	7	16
MIRT001757	hsa	hsa-miR-34a-5p	DLL1	1	1	1	0	0	0	1	0	4	4
MIRT002098	hsa	hsa-miR-34a-5p	SIRT1	1	1	1	0	0	0	1	0	4	18
MIRT002298	hsa	hsa-miR-34a-5p	BCL2	1	1	1	1	0	0	1	0	5	19
MIRT002875	hsa	hsa-miR-34a-5p	NOTCH1	1	1	1	1	0	0	1	0	5	16
MIRT003356	hsa	hsa-miR-34a-5p	HNF4A	1	1	1	0	0	0	1	0	4	3
MIRT004045	hsa	hsa-miR-34a-5p	YY1	1	1	1	0	0	0	1	0	4	3
MIRT004109	hsa	hsa-miR-34a-5p	MAGEA12	1	1	1	0	0	0	0	0	3	1
MIRT004110	hsa	hsa-miR-34a-5p	MAGEA6	1	1	1	0	0	0	1	0	4	1
MIRT004111	hsa	hsa-miR-34a-5p	MAGEA3	1	1	1	0	0	0	1	0	4	1
MIRT004112	hsa	hsa-miR-34a-5p	MAGEA2	1	1	1	0	0	0	1	0	4	1
MIRT004403	hsa	hsa-miR-34a-5p	MDM4	1	1	1	1	1	0	1	1	7	5
MIRT004483	hsa	hsa-miR-34a-5p	MAP2K1	1	1	1	0	0	0	1	0	4	1
MIRT005029	hsa	hsa-miR-34a-5p	NOTCH2	1	1	1	1	0	0	1	0	5	2
MIRT005480	hsa	hsa-miR-34a-5p	CD44	1	1	1	0	0	0	1	0	4	3
MIRT005606	hsa	hsa-miR-34a-5p	MAP3K9	1	1	1	0	0	0	1	0	4	1
MIRT006212	hsa	hsa-miR-34a-5p	PDGFRA	1	1	1	1	0	0	0	0	4	4
MIRT006304	hsa	hsa-miR-34a-5p	SYT1	1	1	1	1	0	0	0	0	4	1
MIRT006546	hsa	hsa-miR-34a-5p	FOSL1	1	1	1	0	0	0	0	0	3	2
MIRT006664	hsa	hsa-miR-34a-5p	AXL	1	1	1	0	0	0	1	0	4	2
MIRT025257	hsa	hsa-miR-34a-5p	GAS1	1	1	1	0	1	0	0	1	5	7
MIRT025557	hsa	hsa-miR-34a-5p	HDAC1	1	1	1	0	0	0	1	0	4	2
MIRT052946	hsa	hsa-miR-34a-5p	SNAI1	1	1	1	1	0	0	0	0	4	2
MIRT053383	hsa	hsa-miR-34a-5p	PDGFRB	1	1	1	0	0	0	0	0	3	3
MIRT053499	hsa	hsa-miR-34a-5p	BIRC5	1	1	1	1	0	0	0	0	4	4
MIRT053592	hsa	hsa-miR-34a-5p	SRC	1	1	1	0	0	0	0	0	3	2
MIRT053771	hsa	hsa-miR-34a-5p	KDM4A	1	1	1	0	0	0	0	0	3	1
MIRT054372	hsa	hsa-miR-34a-5p	KLF4	1	1	1	0	0	0	0	0	3	1
MIRT054468	hsa	hsa-miR-34a-5p	INHBB	1	1	1	0	0	0	0	0	3	1
MIRT054810	hsa	hsa-miR-34a-5p	RICTOR	1	1	1	0	0	0	0	0	3	1
MIRT054853	hsa	hsa-miR-34a-5p	POU5F1	1	1	1	0	0	0	0	0	3	1
MIRT198918	hsa	hsa-miR-34a-5p	SMAD4	1	1	1	0	1	0	0	1	5	2
MIRT437404	hsa	hsa-miR-34a-5p	L1CAM	1	1	1	0	0	0	0	0	3	1
MIRT438074	hsa	hsa-miR-34a-5p	HOTAIR	1	1	1	0	1	0	0	0	4	2
MIRT438348	hsa	hsa-miR-34a-5p	SIRT7	1	1	1	0	1	0	0	0	4	1
MIRT438417	hsa	hsa-miR-34a-5p	GALNT7	1	1	1	0	0	0	0	0	3	1
MIRT438704	hsa	hsa-miR-34a-5p	IL6R	1	1	1	0	1	0	0	0	4	1
MIRT438733	hsa	hsa-miR-34a-5p	FUT8	1	1	1	0	0	0	0	0	3	1
MIRT731117	hsa	hsa-miR-34a-5p	TCF7	1	1	1	0	0	0	0	0	3	1
MIRT731397	hsa	hsa-miR-34a-5p	GFRA3	1	1	1	0	0	0	0	0	3	1
MIRT731751	hsa	hsa-miR-34a-5p	KLF12	1	1	1	0	1	1	0	0	5	1
MIRT733624	hsa	hsa-miR-34a-5p	AGTR1	1	1	1	0	0	0	0	0	3	0
MIRT733685	hsa	hsa-miR-34a-5p	SNHG7	1	1	1	0	0	0	0	0	3	0
MIRT734913	hsa	hsa-miR-34a-5p	CXCR3	1	1	1	1	0	0	0	0	4	0
MIRT734915	hsa	hsa-miR-34a-5p	CXCL11	1	1	1	1	0	0	0	0	4	0
MIRT735003	hsa	hsa-miR-34a-5p	XBP1	1	1	1	0	0	0	0	0	3	0
MIRT736380	hsa	hsa-miR-34a-5p	TNF	1	1	1	1	0	0	0	0	4	0
